# Supplementary material for: Community views on short birth interval in Northern Uganda: a participatory grounded theory
Source: Reprod Health. 2021 Apr 28;18:88. doi: 10.1186/s12978-021-01144-5 (PMC8080315; doi:10.1186/s12978-021-01144-5)
Supplement: Supplementary file 1 — Additional file 1. Thematic analysis for causes underlying short birth intervals. [file 12978_2021_1144_MOESM1_ESM.xlsx]

## Sheet: Thematic - Causes SCS 
Original	Causative Theme	Theme	Standard Factor	Standarized factors	2_Alero_HW	2_Alero_Men	2_Alero_TM	2_Alero_VHT	2_Alero_Women	2_Alero_Young Men	2_Alero_Young Women	2_ Ladyema _HW	2_ Ladyema _Men	2_ Ladyema _TM	2_ Ladyema _VHT	2_ Ladyema _Women	2_ Ladyema _Young Men	2_ Ladyema _Young Women	2_ Langol _HW	2_ Langol _Men	2_ Langol _TM	2_ Langol _VHT	2_ Langol _Women	2_ Langol _Young Men	2_ Langol _Young Women
1	CT1	Short Child Birth Spacing	C1	Short Child Birth Spacing	1 Child Spacing	1 Child spacing	1 Child Spacing	1 Child Spacing	1 Child Spacing	1 Child spacing	1 Child spacing	1 Child spacing	1 Child Spacing	1 Child spacing	1 Child Spacing	1 Child Spacing	1 Child spacing	1 Child Spacing	1 Child spacing	1 Child spacing	1 Child spacing	1 Child spacing	1 Child spacing	1 Child spacing	1 Child spacing
10	CT5	Fear of loosing culture	C10	Fear of loosing culture		6 Fear of loosing culture
11	CT4	Fear of FP side effects	C11	Fear of being barren after family planning			3 Fear of being barren after FP	6 Fear of being barren after FP								4 Fear of barreness after using FP		4 Fear of being barren		2 Fear of being barren after FP
12	CT13	Society encourages to have many children	C12	Peer influence			4 Peer influence
13	CT10	Lack of male support	C13	Men don't allow women to go to family planning			6 Men do not allow women to go for FP
14	CT4	Fear of FP side effects	C14	Fear of abortion after using family planning				2 Fear of abortion after using FP										2 Fear of loosing pregnancy
15	CT3	Gender dynamics	C15	Men fear women of FP star having extra marital affairs				7 Men fear that women on FP start extra-marital affairs
16	CT3	Gender dynamics	C16	Women fear loosing marriage					2 Women fear loosing marriage			6 Fear of divorce	5 Women fear loosing their marriage			3 Fear of separation of marriage			3 Breakage of marriage
17	CT3	Gender dynamics	C17	Women fear men's arrogance					4 Women fear arrogance of men
18	CT8	Ignorance about Family Planning	C18	Negative attitude towards condom use						4 Negative attitude towards condom use
19	CT4	Fear of FP side effects	C19	Family planning causes infertility									3 Having infertility after FP use
2	CT3	Conflictive Family Dynamic	C2	Domestic Violence	2 Domestic violence		5 Domestic Violence			2 Domestic Violence	3 Domestic Violence	7 Domestic violence	6 Domestic violence			2 Domestic violence	4 Domestic violence		2 Domestic violence		4 Domestic Violence	5 Domestic violence		5 Domestic violence	4 Domestic violence
20	CT9	Insufficient material resources	C20	Short life expectancy - good to have many children									7 Life expectancy is short so its good to have many children
21	CT10	Lack of male support	C21	Men are rude										2 Rudeness of men				3 Women fear rude men
22	CT4	Fear of FP side effects	C22	Family planning produces cancer										5 Some FP e.g. IUD bring cancer
23	CT7	Having the desired sex of the child	C23	Desiring a particular sex for the baby											2 Looking for a particular sex of baby
24	CT2	Bad relationship between women and health professionals	C24	Poor attitudes of HWs											8 Rudeness of health workers
25	CT9	Insufficient material resources	C25	Long distance / bad roads											9 Long distance to HF							3 Long distance
26	CT6	Frequent sex	C26	High libido among some women													6 High libido among some women
27	CT4	Fear of FP side effects	C27	Fear of operation after using FP														6 Fear of operation after using FP
28	CT2	Bad relationship between women and health professionals	C28	Bad attitude of young women with co-wives																	2 Attitude of some young women with co-wives
29	CT9	Insufficient material resources	C29	Poverty																			2 Poverty
3	CT8	Ignorance about Family Planning	C3	Misconceptions about Family Planning	3 Misconceptions about FP					6 Ignorance about FP methods		5 Inadequate knowledge on benefit of FP		4 Inadequate knowledge	7 Myths about effect of FP					3 Inadequate knowledge about FP				4 Inadequate knowledge on FP
30	CT10	Lack of male support	C30	Irresponsable men																			3 Men are irresponsible - leave feeding to men
31	CT12	Mother has a disease	C31	Comorbidities																			4 Presence of other diseases e.g. HIV / AIDS
32	CT10	Lack of male support	C32	Drunken men leave responsabilities to women.																			5 Drunken men left responsabilities to women
33	CT9	Insufficient material resources	C33	Ignorance on benefits of having few children																				6 Ignorance about benefit of having few children
34	CT11	Lack of trust in governamental agencies (ie hospital)	C34	Government plan to kill Acholi (cultural belief?)																					3 Government plan to kill Acholi
4	CT13	Society encourages to have many children	C4	Religious belief	4 Religious beliefs, e.g. on artificial methods	5 Religious beliefs					4 Religious beliefs	3 Religious beliefs			4 Religious beliefs		5 Religious beliefs of "fill the earth"					4 Religious beliefs e.g. catholics
5	CT13	Society encourages to have many children	C5	Cultural Belief	5 Culture values e.g. married to produce							2 Cultural beliefs		3 Culture of producing many children	5 Cultural beliefs		2 Cultural belief of "many children, real home"		4 Many children is prestige / cultural belief	5 Cultural religious beliefs		6 Cultural beliefs
6	CT9	Insufficient material resources	C6	Low literacy levels	6 Low literacy levels
7	CT4	Fear of FP side effects	C7	Fear of side effects of family planning	7 Fear of side effects of FP	3 Fear of side effects of FP	2 Fear of side effects of FP	3 Fear of FP side effects	3 Fear of side effects of FP	3 Fear of side effects of FP	2 Effects of FP	4 Fear of side effects of FP	4 Fear side effects of FP e.g. bleeding	6 Side effects of FP	6 Fear of side effects of FP	5 Fear of side effects of FP	7 Fear side effects of FP e.g. loss of libido	5 Fear of side effects e.g. bleeding	5 Fear of side effects of FP	4 Fear of side effects of FP	3 Fear of side effects of FP			3 Fear side effects of FP e.g. Cancer, bleeding	2 Negative side effects of FP
8	CT4	Fear of FP side effects	C8	Family planing causes birth effects		2 FP causes birth defects		5 Fear of producing abnormal children					2 Fear of giving birth to abnormal children							7 Fear of producing abnormal children		2 Fear of producing malformed babies		2 Fear of producing abnormal children
9	CT9	Insufficient material resources	C9	Numerous children protect land		4 Many children is a source of land protection		4 Many children protects land		5 Cultural belief e.g. having many children for protection					3 Many children is security for land		3 Many children protects land			6 More children is protective e.g. land				7 Many children protects home

## Sheet: 2_Alero_HW
1	1 Child Spacing									2_Alero_HW	Standard Factor			C1	C2	C3	C4	C5	C6	C7	C8	C9	C10	C11	C12	C13	C14	C15	C16	C17	C18	C19	C20	C21	C22	C23	C24	C25	C26	C27	C28	C29	C30	C31	C32	C33	C34
2	2 Domestic violence									1 Child Spacing	C1		C1
3	3 Misconceptions about FP									0	C10		C2	1
4	4 Religious beliefs, e.g. on artificial methods									0	C11		C3	0.8
5	5 Culture values e.g. married to produce									0	C12		C4	0.4
6	6 Low literacy levels									0	C13		C5			0.4	0.4
7	7 Fear of side effects of FP									0	C14		C6			0.6
	#									0	C15		C7		1
	2	1	5	2 Domestic violence	1 Child Spacing	C2	C1	C2-C1	5	0	C16		C8
	7	2	5	7 Fear of side effects of FP	2 Domestic violence	C7	C2	C7-C2	5	0	C17		C9
	4	1	2	4 Religious beliefs, e.g. on artificial methods	1 Child Spacing	C4	C1	C4-C1	2	0	C18		C10
	5	4	2	5 Culture values e.g. married to produce	4 Religious beliefs, e.g. on artificial methods	C5	C4	C5-C4	2	0	C19		C11
	5	3	2	5 Culture values e.g. married to produce	3 Misconceptions about FP	C5	C3	C5-C3	2	2 Domestic violence	C2		C12
	6	3	3	6 Low literacy levels	3 Misconceptions about FP	C6	C3	C6-C3	3	0	C20		C13
	3	1	4	3 Misconceptions about FP	1 Child Spacing	C3	C1	C3-C1	4	0	C21		C14
										0	C22		C15
										0	C23		C16
										0	C24		C17
										0	C25		C18
										0	C26		C19
										0	C27		C20
										0	C28		C21
										0	C29		C22
										3 Misconceptions about FP	C3		C23
										0	C30		C24
										0	C31		C25
										0	C32		C26
										0	C33		C27
										0	C34		C28
										4 Religious beliefs, e.g. on artificial methods	C4		C29
										5 Culture values e.g. married to produce	C5		C30
										6 Low literacy levels	C6		C31
										7 Fear of side effects of FP	C7		C32
										0	C8		C33
										0	C9		C34

## Sheet: 2_Alero_Men
1	1 Child spacing									2_Alero_Men	Standard Factor			C1	C2	C3	C4	C5	C6	C7	C8	C9	C10	C11	C12	C13	C14	C15	C16	C17	C18	C19	C20	C21	C22	C23	C24	C25	C26	C27	C28	C29	C30	C31	C32	C33	C34
2	2 FP causes birth defects									1 Child spacing	C1		C1
3	3 Fear of side effects of FP									6 Fear of loosing culture	C10		C2
4	4 Many children is a source of land protection									0	C11		C3
5	5 Religious beliefs									0	C12		C4									1
6	6 Fear of loosing culture									0	C13		C5
	#									0	C14		C6
	4	1	5	4 Many children is a source of land protection	1 Child spacing	C9	C1	C9-C1	5	0	C15		C7	1
	3	1	5	3 Fear of side effects of FP	1 Child spacing	C7	C1	C7-C1	5	0	C16		C8	1
	2	1	5	2 FP causes birth defects	1 Child spacing	C8	C1	C8-C1	5	0	C17		C9	1
	5	4	5	5 Religious beliefs	4 Many children is a source of land protection	C4	C9	C4-C9	5	0	C18		C10							0.8
	6	3	4	6 Fear of loosing culture	3 Fear of side effects of FP	C10	C7	C10-C7	4	0	C19		C11
										0	C2		C12
										0	C20		C13
										0	C21		C14
										0	C22		C15
										0	C23		C16
										0	C24		C17
										0	C25		C18
										0	C26		C19
										0	C27		C20
										0	C28		C21
										0	C29		C22
										0	C3		C23
										0	C30		C24
										0	C31		C25
										0	C32		C26
										0	C33		C27
										0	C34		C28
										5 Religious beliefs	C4		C29
										0	C5		C30
										0	C6		C31
										3 Fear of side effects of FP	C7		C32
										2 FP causes birth defects	C8		C33
										4 Many children is a source of land protection	C9		C34

## Sheet: 2_Alero_TM
1	1 Child Spacing									2_Alero_TM	Standard Factor			C1	C2	C3	C4	C5	C6	C7	C8	C9	C10	C11	C12	C13	C14	C15	C16	C17	C18	C19	C20	C21	C22	C23	C24	C25	C26	C27	C28	C29	C30	C31	C32	C33	C34
2	2 Fear of side effects of FP									1 Child Spacing	C1		C1
3	3 Fear of being barren after FP									0	C10		C2												0.6
4	4 Peer influence									3 Fear of being barren after FP	C11		C3
5	5 Domestic Violence									4 Peer influence	C12		C4
6	6 Men do not allow women to go for FP									6 Men do not allow women to go for FP	C13		C5
	#									0	C14		C6
	6	3	2	6 Men do not allow women to go for FP	3 Fear of being barren after FP	C13	C11	C13-C11	2	0	C15		C7	0.8
	3	1	4	3 Fear of being barren after FP	1 Child Spacing	C11	C1	C11-C1	4	0	C16		C8
	2	1	4	2 Fear of side effects of FP	1 Child Spacing	C7	C1	C7-C1	4	0	C17		C9
	4	1	5	4 Peer influence	1 Child Spacing	C12	C1	C12-C1	5	0	C18		C10
	5	4	3	5 Domestic Violence	4 Peer influence	C2	C12	C2-C12	3	0	C19		C11	0.8
										5 Domestic Violence	C2		C12	1
										0	C20		C13											0.4
										0	C21		C14
										0	C22		C15
										0	C23		C16
										0	C24		C17
										0	C25		C18
										0	C26		C19
										0	C27		C20
										0	C28		C21
										0	C29		C22
										0	C3		C23
										0	C30		C24
										0	C31		C25
										0	C32		C26
										0	C33		C27
										0	C34		C28
										0	C4		C29
										0	C5		C30
										0	C6		C31
										2 Fear of side effects of FP	C7		C32
										0	C8		C33
										0	C9		C34

## Sheet: 2_Alero_VHT
1	1 Child Spacing									2_Alero_VHT	Standard Factor			C1	C2	C3	C4	C5	C6	C7	C8	C9	C10	C11	C12	C13	C14	C15	C16	C17	C18	C19	C20	C21	C22	C23	C24	C25	C26	C27	C28	C29	C30	C31	C32	C33	C34
2	2 Fear of abortion after using FP									1 Child Spacing	C1		C1
3	3 Fear of FP side effects									0	C10		C2
4	4 Many children protects land									6 Fear of being barren after FP	C11		C3
5	5 Fear of producing abnormal children									0	C12		C4
6	6 Fear of being barren after FP									0	C13		C5
7	7 Men fear that women on FP start extra-marital affairs									2 Fear of abortion after using FP	C14		C6
	#									7 Men fear that women on FP start extra-marital affairs	C15		C7	1
	2	1	4	2 Fear of abortion after using FP	1 Child Spacing	C14	C1	C14-C1	4	0	C16		C8	0.4
	6	1	2	6 Fear of being barren after FP	1 Child Spacing	C11	C1	C11-C1	2	0	C17		C9	0.4
	5	1	2	5 Fear of producing abnormal children	1 Child Spacing	C8	C1	C8-C1	2	0	C18		C10
	7	6	3	7 Men fear that women on FP start extra-marital affairs	6 Fear of being barren after FP	C15	C11	C15-C11	3	0	C19		C11	0.4
	4	1	2	4 Many children protects land	1 Child Spacing	C9	C1	C9-C1	2	0	C2		C12
	3	1	5	3 Fear of FP side effects	1 Child Spacing	C7	C1	C7-C1	5	0	C20		C13
										0	C21		C14	0.8
										0	C22		C15											0.6
										0	C23		C16
										0	C24		C17
										0	C25		C18
										0	C26		C19
										0	C27		C20
										0	C28		C21
										0	C29		C22
										0	C3		C23
										0	C30		C24
										0	C31		C25
										0	C32		C26
										0	C33		C27
										0	C34		C28
										0	C4		C29
										0	C5		C30
										0	C6		C31
										3 Fear of FP side effects	C7		C32
										5 Fear of producing abnormal children	C8		C33
										4 Many children protects land	C9		C34

## Sheet: 2_Alero_Women
1	1 Child Spacing									2_Alero_Women	Standard Factor			C1	C2	C3	C4	C5	C6	C7	C8	C9	C10	C11	C12	C13	C14	C15	C16	C17	C18	C19	C20	C21	C22	C23	C24	C25	C26	C27	C28	C29	C30	C31	C32	C33	C34
2	2 Women fear loosing marriage									1 Child Spacing	C1		C1
3	3 Fear of side effects of FP									0	C10		C2
4	4 Women fear arrogance of men									0	C11		C3
	#									0	C12		C4
	2	1	4	2 Women fear loosing marriage	1 Child Spacing	C16	C1	C16-C1	4	0	C13		C5
	3	1	3	3 Fear of side effects of FP	1 Child Spacing	C7	C1	C7-C1	3	0	C14		C6
	4	1	5	4 Women fear arrogance of men	1 Child Spacing	C17	C1	C17-C1	5	0	C15		C7	0.6																0.6
	3	4	3	3 Fear of side effects of FP	4 Women fear arrogance of men	C7	C17	C7-C17	3	2 Women fear loosing marriage	C16		C8
										4 Women fear arrogance of men	C17		C9
										0	C18		C10
										0	C19		C11
										0	C2		C12
										0	C20		C13
										0	C21		C14
										0	C22		C15
										0	C23		C16	0.8
										0	C24		C17	1
										0	C25		C18
										0	C26		C19
										0	C27		C20
										0	C28		C21
										0	C29		C22
										0	C3		C23
										0	C30		C24
										0	C31		C25
										0	C32		C26
										0	C33		C27
										0	C34		C28
										0	C4		C29
										0	C5		C30
										0	C6		C31
										3 Fear of side effects of FP	C7		C32
										0	C8		C33
										0	C9		C34

## Sheet: 2_Alero_Young Men
1	1 Child spacing									2_Alero_Young Men	Standard Factor			C1	C2	C3	C4	C5	C6	C7	C8	C9	C10	C11	C12	C13	C14	C15	C16	C17	C18	C19	C20	C21	C22	C23	C24	C25	C26	C27	C28	C29	C30	C31	C32	C33	C34
2	2 Domestic Violence									1 Child spacing	C1		C1
3	3 Fear of side effects of FP									0	C10		C2	1
4	4 Negative attitude towards condom use									0	C11		C3		1
5	5 Cultural belief e.g. having many children for protection									0	C12		C4
6	6 Ignorance about FP methods									0	C13		C5
	#									0	C14		C6
	6	2	5	6 Ignorance about FP methods	2 Domestic Violence	C3	C2	C3-C2	5	0	C15		C7	0.8
	2	1	5	2 Domestic Violence	1 Child spacing	C2	C1	C2-C1	5	0	C16		C8
	3	1	4	3 Fear of side effects of FP	1 Child spacing	C7	C1	C7-C1	4	0	C17		C9	0.2
	5	1	1	5 Cultural belief e.g. having many children for protection	1 Child spacing	C9	C1	C9-C1	1	4 Negative attitude towards condom use	C18		C10
	4	1	3	4 Negative attitude towards condom use	1 Child spacing	C18	C1	C18-C1	3	0	C19		C11
										2 Domestic Violence	C2		C12
										0	C20		C13
										0	C21		C14
										0	C22		C15
										0	C23		C16
										0	C24		C17
										0	C25		C18	0.6
										0	C26		C19
										0	C27		C20
										0	C28		C21
										0	C29		C22
										6 Ignorance about FP methods	C3		C23
										0	C30		C24
										0	C31		C25
										0	C32		C26
										0	C33		C27
										0	C34		C28
										0	C4		C29
										0	C5		C30
										0	C6		C31
										3 Fear of side effects of FP	C7		C32
										0	C8		C33
										5 Cultural belief e.g. having many children for protection	C9		C34

## Sheet: 2_Alero_Young Women
1	1 Child spacing									2_Alero_Young Women	Standard Factor			C1	C2	C3	C4	C5	C6	C7	C8	C9	C10	C11	C12	C13	C14	C15	C16	C17	C18	C19	C20	C21	C22	C23	C24	C25	C26	C27	C28	C29	C30	C31	C32	C33	C34
2	2 Effects of FP									1 Child spacing	C1		C1
3	3 Domestic Violence									0	C10		C2	0.6
4	4 Religious beliefs									0	C11		C3
	#									0	C12		C4	0.2
	4	1	1	4 Religious beliefs	1 Child spacing	C4	C1	C4-C1	1	0	C13		C5
	2	1	5	2 Effects of FP	1 Child spacing	C7	C1	C7-C1	5	0	C14		C6
	3	1	3	3 Domestic Violence	1 Child spacing	C2	C1	C2-C1	3	0	C15		C7	1
										0	C16		C8
										0	C17		C9
										0	C18		C10
										0	C19		C11
										3 Domestic Violence	C2		C12
										0	C20		C13
										0	C21		C14
										0	C22		C15
										0	C23		C16
										0	C24		C17
										0	C25		C18
										0	C26		C19
										0	C27		C20
										0	C28		C21
										0	C29		C22
										0	C3		C23
										0	C30		C24
										0	C31		C25
										0	C32		C26
										0	C33		C27
										0	C34		C28
										4 Religious beliefs	C4		C29
										0	C5		C30
										0	C6		C31
										2 Effects of FP	C7		C32
										0	C8		C33
										0	C9		C34

## Sheet: 2_ Ladyema _HW
1	1 Child spacing									2_ Ladyema _HW	Standard Factor			C1	C2	C3	C4	C5	C6	C7	C8	C9	C10	C11	C12	C13	C14	C15	C16	C17	C18	C19	C20	C21	C22	C23	C24	C25	C26	C27	C28	C29	C30	C31	C32	C33	C34
2	2 Cultural beliefs									1 Child spacing	C1		C1
3	3 Religious beliefs									0	C10		C2																0.8
4	4 Fear of side effects of FP									0	C11		C3							0.6
5	5 Inadequate knowledge on benefit of FP									0	C12		C4	0.4
6	6 Fear of divorce									0	C13		C5	0.8															0.8
7	7 Domestic violence									0	C14		C6
	#									0	C15		C7	1
	2	1	4	2 Cultural beliefs	1 Child spacing	C5	C1	C5-C1	4	6 Fear of divorce	C16		C8
	2	6	4	2 Cultural beliefs	6 Fear of divorce	C5	C16	C5-C16	4	0	C17		C9
	4	1	5	4 Fear of side effects of FP	1 Child spacing	C7	C1	C7-C1	5	0	C18		C10
	5	4	3	5 Inadequate knowledge on benefit of FP	4 Fear of side effects of FP	C3	C7	C3-C7	3	0	C19		C11
	3	1	2	3 Religious beliefs	1 Child spacing	C4	C1	C4-C1	2	7 Domestic violence	C2		C12
	7	6	4	7 Domestic violence	6 Fear of divorce	C2	C16	C2-C16	4	0	C20		C13
	6	1	3	6 Fear of divorce	1 Child spacing	C16	C1	C16-C1	3	0	C21		C14
										0	C22		C15
										0	C23		C16	0.6
										0	C24		C17
										0	C25		C18
										0	C26		C19
										0	C27		C20
										0	C28		C21
										0	C29		C22
										5 Inadequate knowledge on benefit of FP	C3		C23
										0	C30		C24
										0	C31		C25
										0	C32		C26
										0	C33		C27
										0	C34		C28
										3 Religious beliefs	C4		C29
										2 Cultural beliefs	C5		C30
										0	C6		C31
										4 Fear of side effects of FP	C7		C32
										0	C8		C33
										0	C9		C34

## Sheet: 2_ Ladyema _Men
1	1 Child Spacing									2_ Ladyema _Men	Standard Factor			C1	C2	C3	C4	C5	C6	C7	C8	C9	C10	C11	C12	C13	C14	C15	C16	C17	C18	C19	C20	C21	C22	C23	C24	C25	C26	C27	C28	C29	C30	C31	C32	C33	C34
2	2 Fear of giving birth to abnormal children									1 Child Spacing	C1		C1
3	3 Having infertility after FP use									0	C10		C2																1
4	4 Fear side effects of FP e.g. bleeding									0	C11		C3
5	5 Women fear loosing their marriage									0	C12		C4
6	6 Domestic violence									0	C13		C5
7	7 Life expectancy is short so its good to have many children									0	C14		C6
	#									0	C15		C7	1
	7	1	3	7 Life expectancy is short so its good to have many children	1 Child Spacing	C20	C1	C20-C1	3	5 Women fear loosing their marriage	C16		C8	0.8
	3	1	4	3 Having infertility after FP use	1 Child Spacing	C19	C1	C19-C1	4	0	C17		C9
	5	1	4	5 Women fear loosing their marriage	1 Child Spacing	C16	C1	C16-C1	4	0	C18		C10
	4	1	5	4 Fear side effects of FP e.g. bleeding	1 Child Spacing	C7	C1	C7-C1	5	3 Having infertility after FP use	C19		C11
	2	1	4	2 Fear of giving birth to abnormal children	1 Child Spacing	C8	C1	C8-C1	4	6 Domestic violence	C2		C12
	6	5	5	6 Domestic violence	5 Women fear loosing their marriage	C2	C16	C2-C16	5	7 Life expectancy is short so its good to have many children	C20		C13
										0	C21		C14
										0	C22		C15
										0	C23		C16	0.8
										0	C24		C17
										0	C25		C18
										0	C26		C19	0.8
										0	C27		C20	0.6
										0	C28		C21
										0	C29		C22
										0	C3		C23
										0	C30		C24
										0	C31		C25
										0	C32		C26
										0	C33		C27
										0	C34		C28
										0	C4		C29
										0	C5		C30
										0	C6		C31
										4 Fear side effects of FP e.g. bleeding	C7		C32
										2 Fear of giving birth to abnormal children	C8		C33
										0	C9		C34

[truncated: 12 more sheets: 2_ Ladyema _TM, 2_ Ladyema _VHT, 2_ Ladyema _Women, 2_ Ladyema _Young Men, 2_ Ladyema _Young Women, 2_ Langol _HW, 2_ Langol _Men, 2_ Langol _TM, 2_ Langol _VHT, 2_ Langol _Women, 2_ Langol _Young Men, 2_ Langol _Young Women]
