# Supplementary material for: Community views on short birth interval in Northern Uganda: a participatory grounded theory
Source: Reprod Health. 2021 Apr 28;18:88. doi: 10.1186/s12978-021-01144-5 (PMC8080315; doi:10.1186/s12978-021-01144-5)
Supplement: Supplementary file 2 — Additional file 2. Thematic analysis for child spacing benefits. [file 12978_2021_1144_MOESM2_ESM.xlsx]

## Sheet: Thematic - Causes SCS 
origina	Protective themes	Theme	Standard Factor	Standarized factors	3_Alero_HW	3_Alero_Men	3_Alero_TM	3_Alero_VHT	3_Alero_Women	3_Alero_Young Men	3_Alero_Young Women	3_ Ladyema _HW	3_ Ladyema _Men	3_ Ladyema _TM	3_ Ladyema _VHT	3_ Ladyema _Women	3_ Ladyema _Young Men	3_ Ladyema _Young Women	3_ Langol _HW	3_ Langol _Men	3_ Langol _TM	3_ Langol _VHT	3_ Langol _Women	3_ Langol _Young Men	3_ Langol _Young Women
1	PT1	Long Child Birth Spacing	P1	Long Child Birth Spacing	1 Child spacing	1 Child spacing	1 Child spacing	1 Child spacing	1 Child spacing	1 Child spacing	1 Child spacing	1 Child spacing	1 Child spacing	1 Child spacing	1 Child spacing	1 Child spacing	1 Child spacing	1 Child spacing	1 Child spacing	1 Child spacing	1 Child spacing	1 Child spacing	1 Child spacing	1 Child spacing	1 Child spacing
32	PT11	Mothers try to stay healthy and have healthy children	P10	Desire to provide better care for children																	4 Helps you take care of children			7 Easy to take care of few children
33	PT11	Mothers try to stay healthy and have healthy children	P11	Desire to have better home conditions																	7 For proper hygiene of home
22	PT12	Non-conflictive family dynamic	P12	Happiness in family							3 Happiness in family				4 Increases love
20	PT13	Prestige to have many children	P13	Prestige to have many children					8 Prestige to have many children
38	PT14	Use of family planning services	P14	Women who resume their menstruation earlier, use family planning																					5 Women are different e.g. some resume menses early
24	PT14	Use of family planning services	P15	Use of family planning by female sex workers								7 Prostitution										5 Prostitution
6	PT14	Use of family planning services	P16	Availability of family planning services	6 Availability of FP services										5 Proper planning of family
23	PT14	Use of family planning services	P17	Knowledge about family planning								6 Some knowledge about FP
12	PT14	Use of family planning services	P18	Young couples use family planning for frequent sex			2 Younger couples cannot abstain
4	PT2	Desire to have a better life	P19	Desire of being productive	4 Desire to be productive				5 To be able to work / business	6 Career achievement			2 Allows you do IGA for home				3 For carreer achievement e.g. education				6 Gives you time to generate money	2 Carrer achievement		6 Few children makes you generate income
11	PT18	Conflictive family dynamic	P2	Domestic violence		6 Domestic violence																8 Domestic violence	4 Domestic violence
28	PT2	Desire to have a better life	P20	Fear of children involved in theft activities										6 Giving birth to many children increases crime rates				2 Easy to feed and pay fees of few children	5 Easy to pay school fees
30	PT2	Desire to have a better life	P21	Helps you plan better															2 Easy planning at home / community / government	4 Helps you plan better
36	PT2	Desire to have a better life	P22	Desire of not having School drop outs																					2 School drop outs
37	PT3	Desiring a particular sex for the baby	P23	Desiring a particular sex for the baby																					3 Looking for specific sex of baby
9	PT4	Fear of birth complications	P24	Fear of birth complications		4 Fear of birth complications		6 Complicated deliveries e.g. c-section					6 Complications e.g. cancer / death		3 Prevents death (maternal)	7 Complications of deliveries e.g. c-section	4 Complications of pregancy, labour and deliveries	4 Abnormal births e.g. c-section					5 Fear of giving birth to abnormal child
29	PT4	Fear of birth complications	P25	Producing many children brings death														3 Producing many children brings death
18	PT5	Fear of family planning side effects	P26	Fear of malformed babies				4 Fear of having malformed children															3 Fear of side effects of FP
34	PT5	Fear of family planning side effects	P27	Fear of side effects of family planning - ARV																			2 Drug (ARV) interaction with FP
15	PT6	Frequent deliveries	P28	Frequent deliveries			6 Frequent deliveries
2	PT7	Insufficient material resources	P29	High cost of living	2 High cost of living						2 Feeding is difficult	4 High cost of living		4 Paying fees is hard
5	PT18	Conflictive family dynamic	P3	Broken relationships	5 Broken relationships							2 Mistrust among some couples
3	PT7	Insufficient material resources	P30	Inadequate land	3 Inadequate land			5 Inadequate land		4 Inadequate land		5 Inadequate land	4 Inadequate land		6 Inadequeate land	3 Inadequate land	7 Inadequeate land	6 Inadequate land	4 Inadequate land			6 Inadequate land		2 Few children protects land
8	PT7	Insufficient material resources	P31	High cost of education		3 High cost of education			4 High cost of education	3 High cost of education							2 Difficult to pay many children at school
13	PT7	Insufficient material resources	P32	Difficult to take care of many children			4 Difficult to take care of many children	7 Difficult to take care of many children					5 Difficulty to feed and care for many children			4 Difficult to take care of many children	5 Difficult to take care of many children			2 Taking care of many children is difficult
16	PT7	Insufficient material resources	P33	Poverty				2 Poverty	7 Poverty							2 Poverty			8 Poverty	3 Poverty		4 Poverty
21	PT7	Insufficient material resources	P34	Having few children to be married						7 Having few children to be married
27	PT7	Insufficient material resources	P35	Feeding is expensive					6 High cost of feeding	2 High cost of feeding				3 Feeding is difficult	7 Easy to feed / pay fees of few children
35	PT7	Insufficient material resources	P36	Ignorance																			6 Ignorance
10	PT8	Lack of male support	P37	Irresponsable men		5 Irresponsable men	3 Men have become irresponsable				5 Man leaves you	3 Irresponsable men				5 Irresponsable men		5 Irresponsable men		5 Irresponsable men					7 Drunken men don't understand to abstain
19	PT8	Lack of male support	P38	Lack of male support					3 Lack of male support		4 Lack of male support														6 Men left responsability of keeping children to women
7	PT10	Mother has a disease	P4	Poor health condition		2 Sickness e.g. HIV/AIDS				5 Sickness e.g. HIV/AIDS				2 Many people have disease e.g. HIV, cancer, diabetes		6 Diseases e.g. HIV/AIDS, cancer of uterus						7 Those suffering from HIV / AIDS		5 Suffering from some disease e.g. HIV / AIDS
14	PT11	Mothers try to stay healthy and have healthy children	P5	Healthy growing of children			5 Healthy growth of children												6 Healthy growth of children	6 Better health of women and baby	5 Healthy growth of children			3 Healthy growth of children
17	PT11	Mothers try to stay healthy and have healthy children	P6	Resting between children				3 Having rest between children											3 Allows women to rest and look nice			3 Women need to rest
25	PT11	Mothers try to stay healthy and have healthy children	P7	Long Child Birth Spacing makes you look young/Women don't want to become old					2 Women (some) do not want to become old				3 Child spacing makes woman looks young		2 Improves health of mother		6 Child spacing makes women look younger				2 Healthy growth of mother			4 Better health of women - looks young	4 To keep healthy look
26	PT11	Mothers try to stay healthy and have healthy children	P8	Many births weakens women									7 Giving birth to many children weakens women	5 Fear of deaths if you produce many children
31	PT11	Mothers try to stay healthy and have healthy children	P9	Desire to feed children well															7 Easy to feed few children		3 Helps you provide a balance diet

## Sheet: 3_Alero_HW
	1	1 Child spacing								3_Alero_HW	Standard Factor			P1	P2	P3	P4	P5	P6	P7	P8	P9	P10	P11	P12	P13	P14	P15	P16	P17	P18	P19	P20	P21	P22	P23	P24	P25	P26	P27	P28	P29	P30	P31	P32	P33	P34	P35	P36
	2	2 High cost of living								1 Child spacing	P1		P1
	3	3 Inadequate land								0	P10		P2
	4	4 Desire to be productive								0	P11		P3																			0.6
	5	5 Broken relationships								0	P12		P4
	6	6 Availability of FP services								0	P13		P5
	#									0	P14		P6
	2	3	4	2 High cost of living	3 Inadequate land	P29	P30	P29-P30	4	0	P15		P7
	3	1	4	3 Inadequate land	1 Child spacing	P30	P1	P30-P1	4	6 Availability of FP services	P16		P8
	4	1	4	4 Desire to be productive	1 Child spacing	P19	P1	P19-P1	4	0	P17		P9
	5	4	3	5 Broken relationships	4 Desire to be productive	P3	P19	P3-P19	3	0	P18		P10
	6	1	5	6 Availability of FP services	1 Child spacing	P16	P1	P16-P1	5	4 Desire to be productive	P19		P11
										0	P2		P12
										0	P20		P13
										0	P21		P14
										0	P22		P15
										0	P23		P16	1
										0	P24		P17
										0	P25		P18
										0	P26		P19	0.8
										0	P27		P20
										0	P28		P21
										2 High cost of living	P29		P22
										5 Broken relationships	P3		P23
										3 Inadequate land	P30		P24
										0	P31		P25
										0	P32		P26
										0	P33		P27
										0	P34		P28
										0	P35		P29																														0.8
										0	P36		P30	0.8
										0	P37		P31
										0	P38		P32
										0	P4		P33
										0	P5		P34
										0	P6		P35
										0	P7		P36
										0	P8		P37
										0	P9		P38
[truncated: 2 more columns]

## Sheet: 3_Alero_Men
	1	1 Child spacing								3_Alero_Men	Standard Factor			P1	P2	P3	P4	P5	P6	P7	P8	P9	P10	P11	P12	P13	P14	P15	P16	P17	P18	P19	P20	P21	P22	P23	P24	P25	P26	P27	P28	P29	P30	P31	P32	P33	P34	P35	P36
	2	2 Sickness e.g. HIV/AIDS								1 Child spacing	P1		P1
	3	3 High cost of education								0	P10		P2	1
	4	4 Fear of birth complications								0	P11		P3
	5	5 Irresponsable men								0	P12		P4	0.6
	6	6 Domestic violence								0	P13		P5
	#									0	P14		P6
	2	1	3	2 Sickness e.g. HIV/AIDS	1 Child spacing	P4	P1	P4-P1	3	0	P15		P7
	6	1	5	6 Domestic violence	1 Child spacing	P2	P1	P2-P1	5	0	P16		P8
	5	1	5	5 Irresponsable men	1 Child spacing	P37	P1	P37-P1	5	0	P17		P9
	4	1	3	4 Fear of birth complications	1 Child spacing	P24	P1	P24-P1	3	0	P18		P10
	3	1	4	3 High cost of education	1 Child spacing	P31	P1	P31-P1	4	0	P19		P11
										6 Domestic violence	P2		P12
										0	P20		P13
										0	P21		P14
										0	P22		P15
										0	P23		P16
										4 Fear of birth complications	P24		P17
										0	P25		P18
										0	P26		P19
										0	P27		P20
										0	P28		P21
										0	P29		P22
										0	P3		P23
										0	P30		P24	0.6
										3 High cost of education	P31		P25
										0	P32		P26
										0	P33		P27
										0	P34		P28
										0	P35		P29
										0	P36		P30
										5 Irresponsable men	P37		P31	0.8
										0	P38		P32
										2 Sickness e.g. HIV/AIDS	P4		P33
										0	P5		P34
										0	P6		P35
										0	P7		P36
										0	P8		P37	1
										0	P9		P38
[truncated: 2 more columns]

## Sheet: 3_Alero_TM
	1	1 Child spacing								3_Alero_TM	Standard Factor			P1	P2	P3	P4	P5	P6	P7	P8	P9	P10	P11	P12	P13	P14	P15	P16	P17	P18	P19	P20	P21	P22	P23	P24	P25	P26	P27	P28	P29	P30	P31	P32	P33	P34	P35	P36
	2	2 Younger couples cannot abstain								1 Child spacing	P1		P1
	3	3 Men have become irresponsable								0	P10		P2
	4	4 Difficult to take care of many children								0	P11		P3
	5	5 Healthy growth of children								0	P12		P4
	6	6 Frequent deliveries								0	P13		P5	1
	#									0	P14		P6
	2	1	1	2 Younger couples cannot abstain	1 Child spacing	P18	P1	P18-P1	1	0	P15		P7
	6	1	2	6 Frequent deliveries	1 Child spacing	P28	P1	P28-P1	2	0	P16		P8
	5	1	5	5 Healthy growth of children	1 Child spacing	P5	P1	P5-P1	5	0	P17		P9
	4	1	4	4 Difficult to take care of many children	1 Child spacing	P32	P1	P32-P1	4	2 Younger couples cannot abstain	P18		P10
	3	1	3	3 Men have become irresponsable	1 Child spacing	P37	P1	P37-P1	3	0	P19		P11
										0	P2		P12
										0	P20		P13
										0	P21		P14
										0	P22		P15
										0	P23		P16
										0	P24		P17
										0	P25		P18	0.2
										0	P26		P19
										0	P27		P20
										6 Frequent deliveries	P28		P21
										0	P29		P22
										0	P3		P23
										0	P30		P24
										0	P31		P25
										4 Difficult to take care of many children	P32		P26
										0	P33		P27
										0	P34		P28	0.4
										0	P35		P29
										0	P36		P30
										3 Men have become irresponsable	P37		P31
										0	P38		P32	0.8
										0	P4		P33
										5 Healthy growth of children	P5		P34
										0	P6		P35
										0	P7		P36
										0	P8		P37	0.6
										0	P9		P38
[truncated: 2 more columns]

## Sheet: 3_Alero_VHT
1	1 Child spacing									3_Alero_VHT	Standard Factor			P1	P2	P3	P4	P5	P6	P7	P8	P9	P10	P11	P12	P13	P14	P15	P16	P17	P18	P19	P20	P21	P22	P23	P24	P25	P26	P27	P28	P29	P30	P31	P32	P33	P34	P35	P36
2	2 Poverty									1 Child spacing	P1		P1
3	3 Having rest between children									0	P10		P2
4	4 Fear of having malformed children									0	P11		P3
5	5 Inadequate land									0	P12		P4
6	6 Complicated deliveries e.g. c-section									0	P13		P5
7	7 Difficult to take care of many children									0	P14		P6	0.6																									0.6
	#									0	P15		P7
	2	1	3	2 Poverty	1 Child spacing	P33	P1	P33-P1	3	0	P16		P8
	6	1	4	6 Complicated deliveries e.g. c-section	1 Child spacing	P24	P1	P24-P1	4	0	P17		P9
	5	1	3	5 Inadequate land	1 Child spacing	P30	P1	P30-P1	3	0	P18		P10
	4	1	4	4 Fear of having malformed children	1 Child spacing	P26	P1	P26-P1	4	0	P19		P11
	3	1	3	3 Having rest between children	1 Child spacing	P6	P1	P6-P1	3	0	P2		P12
	3	4	3	3 Having rest between children	4 Fear of having malformed children	P6	P26	P6-P26	3	0	P20		P13
	7	3	5	7 Difficult to take care of many children	3 Having rest between children	P32	P6	P32-P6	5	0	P21		P14
										0	P22		P15
										0	P23		P16
										6 Complicated deliveries e.g. c-section	P24		P17
										0	P25		P18
										4 Fear of having malformed children	P26		P19
										0	P27		P20
										0	P28		P21
										0	P29		P22
										0	P3		P23
										5 Inadequate land	P30		P24	0.8
										0	P31		P25
										7 Difficult to take care of many children	P32		P26	0.8
										2 Poverty	P33		P27
										0	P34		P28
										0	P35		P29
										0	P36		P30	0.6
										0	P37		P31
										0	P38		P32						1
										0	P4		P33	0.6
										0	P5		P34
										3 Having rest between children	P6		P35
										0	P7		P36
										0	P8		P37
										0	P9		P38
[truncated: 2 more columns]

## Sheet: 3_Alero_Women
1	1 Child spacing									3_Alero_Women	Standard Factor			P1	P2	P3	P4	P5	P6	P7	P8	P9	P10	P11	P12	P13	P14	P15	P16	P17	P18	P19	P20	P21	P22	P23	P24	P25	P26	P27	P28	P29	P30	P31	P32	P33	P34	P35	P36
2	2 Women (some) do not want to become old									1 Child spacing	P1		P1
3	3 Lack of male support									0	P10		P2
4	4 High cost of education									0	P11		P3
5	5 To be able to work / business									0	P12		P4
6	6 High cost of feeding									8 Prestige to have many children	P13		P5
7	7 Poverty									0	P14		P6
8	8 Prestige to have many children									0	P15		P7	0.4
	#									0	P16		P8
	2	1	2	2 Women (some) do not want to become old	1 Child spacing	P7	P1	P7-P1	2	0	P17		P9
	3	2	5	3 Lack of male support	2 Women (some) do not want to become old	P38	P7	P38-P7	5	0	P18		P10
	3	1	5	3 Lack of male support	1 Child spacing	P38	P1	P38-P1	5	5 To be able to work / business	P19		P11
	3	4	5	3 Lack of male support	4 High cost of education	P38	P31	P38-P31	5	0	P2		P12
	4	5	4	4 High cost of education	5 To be able to work / business	P31	P19	P31-P19	4	0	P20		P13	0.2
	5	1	4	5 To be able to work / business	1 Child spacing	P19	P1	P19-P1	4	0	P21		P14
	6	1	5	6 High cost of feeding	1 Child spacing	P35	P1	P35-P1	5	0	P22		P15
	7	6	3	7 Poverty	6 High cost of feeding	P33	P35	P33-P35	3	0	P23		P16
	8	1	1	8 Prestige to have many children	1 Child spacing	P13	P1	P13-P1	1	0	P24		P17
										0	P25		P18
										0	P26		P19	0.8
										0	P27		P20
										0	P28		P21
										0	P29		P22
										0	P3		P23
										0	P30		P24
										4 High cost of education	P31		P25
										0	P32		P26
										7 Poverty	P33		P27
										0	P34		P28
										6 High cost of feeding	P35		P29
										0	P36		P30
										0	P37		P31																			0.8
										3 Lack of male support	P38		P32
										0	P4		P33																																			0.6
										0	P5		P34
										0	P6		P35	1
										2 Women (some) do not want to become old	P7		P36
										0	P8		P37
										0	P9		P38	1						1																								1
[truncated: 2 more columns]

## Sheet: 3_Alero_Young Men
1	1 Child spacing									3_Alero_Young Men	Standard Factor			P1	P2	P3	P4	P5	P6	P7	P8	P9	P10	P11	P12	P13	P14	P15	P16	P17	P18	P19	P20	P21	P22	P23	P24	P25	P26	P27	P28	P29	P30	P31	P32	P33	P34	P35	P36
2	2 High cost of feeding									1 Child spacing	P1		P1
3	3 High cost of education									0	P10		P2
4	4 Inadequate land									0	P11		P3
5	5 Sickness e.g. HIV/AIDS									0	P12		P4	0.6
6	6 Career achievement									0	P13		P5
7	7 Having few children to be married									0	P14		P6
	#									0	P15		P7
	4	2	5	4 Inadequate land	2 High cost of feeding	P30	P35	P30-P35	5	0	P16		P8
	2	1	5	2 High cost of feeding	1 Child spacing	P35	P1	P35-P1	5	0	P17		P9
	3	1	4	3 High cost of education	1 Child spacing	P31	P1	P31-P1	4	0	P18		P10
	5	1	3	5 Sickness e.g. HIV/AIDS	1 Child spacing	P4	P1	P4-P1	3	6 Career achievement	P19		P11
	7	6	2	7 Having few children to be married	6 Career achievement	P34	P19	P34-P19	2	0	P2		P12
	6	1	3	6 Career achievement	1 Child spacing	P19	P1	P19-P1	3	0	P20		P13
										0	P21		P14
										0	P22		P15
										0	P23		P16
										0	P24		P17
										0	P25		P18
										0	P26		P19	0.6
										0	P27		P20
										0	P28		P21
										0	P29		P22
										0	P3		P23
										4 Inadequate land	P30		P24
										3 High cost of education	P31		P25
										0	P32		P26
										0	P33		P27
										7 Having few children to be married	P34		P28
										2 High cost of feeding	P35		P29
										0	P36		P30																																			1
										0	P37		P31	0.8
										0	P38		P32
										5 Sickness e.g. HIV/AIDS	P4		P33
										0	P5		P34																			0.4
										0	P6		P35	1
										0	P7		P36
										0	P8		P37
										0	P9		P38
[truncated: 2 more columns]

## Sheet: 3_Alero_Young Women
1	1 Child spacing									3_Alero_Young Women	Standard Factor			P1	P2	P3	P4	P5	P6	P7	P8	P9	P10	P11	P12	P13	P14	P15	P16	P17	P18	P19	P20	P21	P22	P23	P24	P25	P26	P27	P28	P29	P30	P31	P32	P33	P34	P35	P36
2	2 Feeding is difficult									1 Child spacing	P1		P1
3	3 Happiness in family									0	P10		P2
4	4 Lack of male support									0	P11		P3
5	5 Man leaves you									3 Happiness in family	P12		P4
	#									0	P13		P5
	2	1	5	2 Feeding is difficult	1 Child spacing	P29	P1	P29-P1	5	0	P14		P6
	3	1	1	3 Happiness in family	1 Child spacing	P12	P1	P12-P1	1	0	P15		P7
	4	1	5	4 Lack of male support	1 Child spacing	P38	P1	P38-P1	5	0	P16		P8
	5	1	5	5 Man leaves you	1 Child spacing	P37	P1	P37-P1	5	0	P17		P9
										0	P18		P10
										0	P19		P11
										0	P2		P12	0.2
										0	P20		P13
										0	P21		P14
										0	P22		P15
										0	P23		P16
										0	P24		P17
										0	P25		P18
										0	P26		P19
										0	P27		P20
										0	P28		P21
										2 Feeding is difficult	P29		P22
										0	P3		P23
										0	P30		P24
										0	P31		P25
										0	P32		P26
										0	P33		P27
										0	P34		P28
										0	P35		P29	1
										0	P36		P30
										5 Man leaves you	P37		P31
										4 Lack of male support	P38		P32
										0	P4		P33
										0	P5		P34
										0	P6		P35
										0	P7		P36
										0	P8		P37	1
										0	P9		P38	1
[truncated: 2 more columns]

## Sheet: 3_ Ladyema _HW
1	1 Child spacing									3_ Ladyema _HW	Standard Factor			P1	P2	P3	P4	P5	P6	P7	P8	P9	P10	P11	P12	P13	P14	P15	P16	P17	P18	P19	P20	P21	P22	P23	P24	P25	P26	P27	P28	P29	P30	P31	P32	P33	P34	P35	P36
2	2 Mistrust among some couples									1 Child spacing	P1		P1
3	3 Irresponsable men									0	P10		P2
4	4 High cost of living									0	P11		P3	0.8
5	5 Inadequate land									0	P12		P4
6	6 Some knowledge about FP									0	P13		P5
7	7 Prostitution									0	P14		P6
	#									7 Prostitution	P15		P7
	3	2	4	3 Irresponsable men	2 Mistrust among some couples	P37	P3	P37-P3	4	0	P16		P8
	2	1	4	2 Mistrust among some couples	1 Child spacing	P3	P1	P3-P1	4	6 Some knowledge about FP	P17		P9
	4	3	5	4 High cost of living	3 Irresponsable men	P29	P37	P29-P37	5	0	P18		P10
	5	4	2	5 Inadequate land	4 High cost of living	P30	P29	P30-P29	2	0	P19		P11
	6	1	2	6 Some knowledge about FP	1 Child spacing	P17	P1	P17-P1	2	0	P2		P12
	7	1	3	7 Prostitution	1 Child spacing	P15	P1	P15-P1	3	0	P20		P13
	4	7	5	4 High cost of living	7 Prostitution	P29	P15	P29-P15	5	0	P21		P14
	3	7	4	3 Irresponsable men	7 Prostitution	P37	P15	P37-P15	4	0	P22		P15	0.6
										0	P23		P16
										0	P24		P17	0.4
										0	P25		P18
										0	P26		P19
										0	P27		P20
										0	P28		P21
										4 High cost of living	P29		P22
										2 Mistrust among some couples	P3		P23
										5 Inadequate land	P30		P24
										0	P31		P25
										0	P32		P26
										0	P33		P27
										0	P34		P28
										0	P35		P29															1
										0	P36		P30																													0.4
										3 Irresponsable men	P37		P31
										0	P38		P32
										0	P4		P33
										0	P5		P34
										0	P6		P35
										0	P7		P36
										0	P8		P37			0.8												0.8
										0	P9		P38
[truncated: 2 more columns]

## Sheet: 3_ Ladyema _Men
1	1 Child spacing									3_ Ladyema _Men	Standard Factor			P1	P2	P3	P4	P5	P6	P7	P8	P9	P10	P11	P12	P13	P14	P15	P16	P17	P18	P19	P20	P21	P22	P23	P24	P25	P26	P27	P28	P29	P30	P31	P32	P33	P34	P35	P36
2	2 Allows you do IGA for home									1 Child spacing	P1		P1
3	3 Child spacing makes woman looks young									0	P10		P2
4	4 Inadequate land									0	P11		P3
5	5 Difficulty to feed and care for many children									0	P12		P4
6	6 Complications e.g. cancer / death									0	P13		P5
7	7 Giving birth to many children weakens women									0	P14		P6
	#									0	P15		P7																			0.6
	2	1	3	2 Allows you do IGA for home	1 Child spacing	P19	P1	P19-P1	3	0	P16		P8																								1
	3	2	3	3 Child spacing makes woman looks young	2 Allows you do IGA for home	P7	P19	P7-P19	3	0	P17		P9
	4	1	4	4 Inadequate land	1 Child spacing	P30	P1	P30-P1	4	0	P18		P10
	5	4	5	5 Difficulty to feed and care for many children	4 Inadequate land	P32	P30	P32-P30	5	2 Allows you do IGA for home	P19		P11
	7	6	5	7 Giving birth to many children weakens women	6 Complications e.g. cancer / death	P8	P24	P8-P24	5	0	P2		P12
	6	1	5	6 Complications e.g. cancer / death	1 Child spacing	P24	P1	P24-P1	5	0	P20		P13
										0	P21		P14
										0	P22		P15
										0	P23		P16
										6 Complications e.g. cancer / death	P24		P17
										0	P25		P18
										0	P26		P19	0.6
										0	P27		P20
										0	P28		P21
										0	P29		P22
										0	P3		P23
										4 Inadequate land	P30		P24	1
										0	P31		P25
										5 Difficulty to feed and care for many children	P32		P26
										0	P33		P27
										0	P34		P28
										0	P35		P29
										0	P36		P30	0.8
										0	P37		P31
										0	P38		P32																														1
										0	P4		P33
										0	P5		P34
										0	P6		P35
										3 Child spacing makes woman looks young	P7		P36
										7 Giving birth to many children weakens women	P8		P37
										0	P9		P38
[truncated: 2 more columns]

[truncated: 12 more sheets: 3_ Ladyema _TM, 3_ Ladyema _VHT, 3_ Ladyema _Women, 3_ Ladyema _Young Men, 3_ Ladyema _Young Women, 3_ Langol _HW, 3_ Langol _Men, 3_ Langol _TM, 3_ Langol _VHT, 3_ Langol _Women, 3_ Langol _Young Men, 3_ Langol _Young Women]
